# Supplementary material for: Isolation and Characterization of New Bacteriophages against Staphylococcal Clinical Isolates from Diabetic Foot Ulcers
Source: Viruses. 2023 Nov 22;15(12):2287. doi: 10.3390/v15122287 (PMC10747802; doi:10.3390/v15122287)
Supplement: Supplementary file 1 [file viruses-15-02287-s001.zip]

Archive with 1 entries (1 files):
- viruses-2674393-supplementary.pdf
